# Supplementary material for: Effects of Reading Proficiency and of Base and Whole-Word Frequency on Reading Noun- and Verb-Derived Words: An Eye-Tracking Study in Italian Primary School Children
Source: Front Psychol. 2018 Nov 28;9:2335. doi: 10.3389/fpsyg.2018.02335 (PMC6279875; doi:10.3389/fpsyg.2018.02335)
Supplement: TABLE S1 — Target words and stimuli list. [file Table_1.XLS]

## Sheet: Foglio1
Target word		Base category	Semantic transparency	Contextual plausibility	Word length	Word frequency	Root length	Base frequency	Stimulus	Translation
aranciata	orange juice	noun	5.73	0.148064	9	6	6	36	In estate una bella aranciata è molto gradita	During Summer a nice orange juice is always welcome
artista	artist	noun	5.6	0.08754	7	165	3	622	Il lavoro del grande artista venne visto da tutti	The work of the great artist was seen by everyone
autista	motorist	noun	5.73	0.203796	7	74	3	109	La via del giovane autista era troppo affollata	The young motorist's street was too crowded
calzino	sock	noun	5.93	0.069288	7	1	4	32	La scelta del tipo di calzino può essere difficile	Choosing the right sock type can be difficult
caminetto	fireplace	noun	6.07	0.327687	9	16	5	29	La sala con il bel caminetto era davvero grande	The lounge with the beautiful fireplace was very large
campeggio	campsite	noun	3.2	0.15546	9	12	5	983	Decisi di andare in campeggio con la mia famiglia	I decided to go to the campsite with my family
cappotto	overcoat	noun	2.4	0.123734	8	32	4	11	Per uscire prese il cappotto grigio dall'armadio	To go out he took the grey overcoat from the wardrobe
carretto	handcart	noun	4.73	0.118527	8	14	4	78	Mise i libri su un carretto per non fare fatica	He put the books on a barrow to avoid any effort
cartello	milepost	noun	2.6	0.261278	8	51	4	607	Lungo la strada un cartello indicò la direzione	Along the road a signpost indicated the direction
cassiere	cashier	noun	5.07	0.089617	8	16	4	226	Portò i libri al cassiere con molta fatica	He brought the books to the cashier with great effort
copertina	book cover	noun	3.6	0.079491	9	75	6	74	La signora sulla copertina era molto bella	The woman on the magazine cover was very beautiful
fornello	stove	noun	4.53	0.181545	8	11	4	96	Per usare il fornello si apre il gas	To use the stove one has to turn on the gas
fossato	moat	noun	6.07	0.050015	7	4	4	21	I fiori nati nel fossato erano molto belli	The flowers grown in the ditch were very beautiful
frontiera	frontier	noun	2.87	0.223087	9	59	5	321	Attraversarono la frontiera molto facilmente	They crossed the border very easily
lamiera	sheet metal	noun	3.47	0.239626	7	11	3	46	I sassi colpirono la lamiera dell'auto, segnandola	The stones hit the metalwork of the car, denting it
libretto	little book	noun	4.6	0.29085	8	35	4	1004	Il nonno mi regalò un libretto di favole per Natale	My Grandfather gave me a book of fairytales for Christmas
limonata	lemonade	noun	5.4	0.327221	8	5	5	103	In spiaggia comprai limonata fresca e un gelato	At the beach I bought fresh lemonade and ice-cream
linguaggio	language	noun	5.47	0.208913	10	206	6	289	E' bello capire il linguaggio dei libri antichi	It is nice to understand the language used in ancient books
mattinata	morning	noun	6.6	0.157443	9	85	6	223	Il pacco arrivò in mattinata, come era previsto	The parcel was delivered in the morning, as expected
mazzata	blow	noun	4	0.229604	7	11	4	18	Il ladro, con una mazzata, ruppe la vetrina	The thief broke the shop window with a blow
muretto	wall	noun	5.67	0.233437	7	6	3	343	Il ragazzo saltò il muretto per fuggire lontano	The boy jumped over the wall to flee away
musicista	musician	noun	5.73	-0.02286	9	61	5	568	Gli esercizi del musicista erano difficili	The musician's exercises were difficult
occhiata	glance	noun	4.73	0.216169	8	119	5	1297	Bastò una rapida occhiata al capo per andare	A quick glance at the boss was enough for leaving
orsetto	teddy bear	noun	6	0.15623	7	1	3	69	In camera ho un orsetto bianco sul letto	In my room I have a white teddy bear on the bed
palazzetto	sport hall	noun	3.93	0.082546	10	16	6	437	E' bello andare al palazzetto a pattinare insieme	It is nice to go skating together at the sports centre
paniere	hamper	noun	5.13	0.148969	7	6	3	187	Ho messo la pizza nel paniere per andare al pic-nic	I put the pizza in the basket to go to the picnic
petroliera	oil tanker	noun	5.64	0.218512	10	4	6	52	Dal faro si vede la petroliera in mezzo al mare	From the lighthouse one can see the oil tanker in the middle of the sea
poliziotto	policeman	noun	5.67	0.137772	10	90	6	699	Dietro l'angolo il poliziotto osserva la strada	The policeman observes the road from behind the corner
portiere	goalkeeper	noun	3.93	0.321786	8	106	4	753	Il tiro sorprese il portiere che perse il pallone	The shot surprised the goalkeeper, who missed the ball
prigioniera	prisoner	noun	5.33	0.248144	11	12	7	82	Nel castello la prigioniera leggeva poesie	The female prisoner was reading poems in the castle
risata	laugh	noun	2.73	0.16753	6	54	3	104	Il bimbo fece una risata guardando il clown	The child burst into laughter after looking at the clown
riviera	coast	noun	3.87	0.106486	7	27	3	117	Il clima in riviera è molto mite	The climate on the coast is very mild
salone	lounge	noun	4.93	0.271248	6	115	3	460	La festa si fece nel salone affacciato sul parco	The party was held in the lounge overlooking the park
scalone	great staircase	noun	3.53	0.257435	7	1	4	217	Le statue ornavano lo scalone che portava all'atrio	The statues adorned the great staircase which led to the lobby
spallata	shove	noun	4.6	0.196851	8	7	5	477	Il ragazzo diede una spallata per passare per primo	The boy gave a shove to go on first
stilista	stylist	noun	4.4	0.120542	8	103	4	347	La signora salutò lo stilista con un cenno del capo	The lady greeted the stylist by nodding at him
tastiera	keyboard	noun	5.64	0.092631	8	15	4	25	Le mani toccarono la tastiera con grande abilità	His hands touched the keyboard with great ability
tavolino	small table	noun	5.93	0.245678	8	17	5	390	Il cameriere posò il tavolino sotto il pergolato	The waiter put the small table under the pergola
tendaggio	curtains	noun	4.4	n.a.a)	9	2	5	85	La cameriera stirò il tendaggio con molta attenzione	The waitress ironed the curtains very carefully
testata	headboard	noun	3.53	0.10367	7	24	4	957	Spolverò con cura la testata del prezioso letto	She carefully dusted the headboard of the precious bed
umorista	umorist	noun	4	0.163316	8	10	4	114	Ho visto il film di un umorista veramente molto bravo	I saw an excellent comedian's movie
abitante	inhabitant	verb	5.5	0.089949	8	23	4	305	Mi venne incontro un abitante del luogo sorridendo	An inhabitant from the place came to me smiling
assistenza	assistance	verb	4.69	0.207027	10	160	6	301	Un amico mi fornisce assistenza nei compiti di latino	A friend gives me his assistance with my latin homework
cantante	singer	verb	6.56	0.102392	8	143	4	294	La premiazione del cantante fu molto apprezzata	The award to the singer was much appreciated
coltivazione	cultivation	verb	5.06	0.080703	12	10	7	98	E' bene fare una coltivazione senza pesticidi	It is recommended to farm without using pesticides
comandante	commander	verb	6	0.267096	10	116	6	72	Venne catturato il comandante dell'esercito nemico	The commander of the enemy was captured
commerciante	trader	verb	5.56	0.079553	12	43	8	6	La grande bravura del commerciante convinse i clienti	The trader's great ability persuaded the clients
consumazione	consumption	verb	5.13	0.087297	12	3	7	202	Un amico offre una consumazione al bar dell'angolo	A friend offers a drink at the pub on the corner
costruzione	building	verb	5.94	0.099028	11	199	6	605	Il profilo di una costruzione antica era visibile	The profile of an ancient building was visible
creazione	creation	verb	6.06	0.194834	9	107	4	719	Il capo propose la creazione di un nuovo gruppo	The boss proposed the creation of a new group
credenza	belief	verb	4.69	0.216654	8	21	4	1488	La nonna raccontò la credenza antica al bambino	The Grandmother told the child about the ancient belief
esistenza	existence	verb	5.44	0.066189	9	260	5	917	Desiderare una nuova esistenza aiuta a migliorare	The desire for a new life helps improving ourselves
fallimento	failure	verb	6.44	0.111352	10	99	5	121	Riconoscere un fallimento rende più forti	To be aware of a failure makes one stronger
ferimento	wounding	verb	5.13	0.123249	9	10	4	129	La ragazza scoprì il ferimento dell'amato e pianse	The girl found out about the wounding of her lover and cried
formazione	formation	verb	4.06	0.057079	10	268	5	422	Viene studiata la formazione di nuove stelle	The formation of new stars is being studied
mancanza	lack of	verb	5.81	0.089697	8	201	4	759	Il romanzo mostra una mancanza di idee interessanti	The novel shows a lack of interesting ideas
negazione	negation	verb	4.88	0.241967	9	14	4	256	E' grave esprimere la negazione di questo principio	Expressing the negation of this principle is serious
operazione	operation	verb	5.06	0.139774	10	378	5	239	E' lungo fare questa operazione senza calcolatrice	It is time-consuming to carry out this calculation without a calculator
partenza	departure	verb	6.56	0.150615	8	200	4	757	Hanno fissato la partenza per la montagna	They scheduled when to leave for the mountains
pendenza	slope	verb	3.19	0.188107	8	13	4	30	La torre aveva una pendenza molto pericolosa	The tower showed a very dangerous gradient
privazione	deprivation	verb	5.75	0.143549	10	6	5	53	L'errore deriva dalla privazione di sonno della notte	The mistake was made due to sleep deprivation during the night
produzione	production	verb	6.06	0.195076	10	334	5	536	E' aumentata la produzione di automobili	Car production has been increased
proibizione	prohibition	verb	5.94	0.245783	11	6	6	42	Il capo ordinò la proibizione di ogni permesso	The boss ordered all leave to be banned
punizione	punishment	verb	6.19	0.149725	9	59	4	89	La maestra diede una punizione esemplare ai monelli	The teacher gave an exemplar punishment to the naughty boys
speranza	hope	verb	6.38	0.110318	8	351	4	583	La bambina aveva la speranza di ricevere un dono	The girl was hoping to get a gift
tendenza	tendency	verb	3.69	0.020604	8	161	4	231	Il ragazzo aveva la tendenza a studiare di sera	The boy was used to study at night
tentazione	temptation	verb	4.19	-0.01076	10	74	5	586	Il bambino aveva la tentazione di copiare il tema	The kid was tempted to copy the essay
trafficante	dealer	verb	3.25	0.3338	11	6	7	359	La polizia scoprì il trafficante di gioielli rubati	The police identified the dealer of stolen jewelry
trattazione	talk	verb	4	0.038338	11	2	6	1135	Il docente fece una trattazione molto interessante	The teacher gave a very interesting talk
usanza	habit	verb	2.56	0.239257	6	17	2	957	A Natale la nostra usanza è scambiarci i doni	At Christmas our habit is to exchange gifts
a) target item (tendaggio) was excluded by the present analysis because it was not represented in the original WEISS2 model
